# Supplementary material for: Cross-species analysis of hepatic cytochrome P450 and transport protein expression
Source: Arch Toxicol. 2020 Nov 4;95(1):117–33. doi: 10.1007/s00204-020-02939-4 (PMC7811513; doi:10.1007/s00204-020-02939-4)
Supplement: Supplementary file 2 — Supplementary file2 (XSLX 68 kb) [file 204_2020_2939_MOESM2_ESM.xlsx]

## Sheet: S1-substances
	modell	treatment	cyproconazole	prochloraz
	rat	control
	rat	low	100 ppm	100 ppm
	rat	high	1000 ppm	1000 ppm
	mouse- wildtype	control
	mouse- wildtype	low	50 ppm	50 ppm
	mouse- wildtype	high	500 ppm	500 ppm
	mouse - hCAR/hPXR	control
	mouse - hCAR/hPXR	low	50 ppm	50 ppm
	mouse - hCAR/hPXR	high	500 ppm	500 ppm
	mouse -FRG-KO	control
	HepaRG	control
	HepaRG	low	10 µM	0.6 µM
	HepaRG	high	40 µM	10 µM
			CAS no. 94361-06-5, Batch no. CHF1E00042, Purity 96.8%	CAS no. 67747-09-5, Batch no. COD-000718, Purity 98.0%
			Syngenta (Basel, Switzerland)	BASF (Ludwigshafen, Germany)

## Sheet: S2-protein orthologs
	Protein name	Acronym	recommended name (UniProtKB)	Gene name	UniProt entry ID
					human rat mouse
	Cytochrome P450 1A1	CYP1A1	Cytochrome P450 1A1	CYP1A1	P04798	P00185
	Cytochrome P450 1A2	CYP1A2	Cytochrome P450 1A2	CYP1A2	P05177	P04799
	Cytochrome P450 2B1	CYP2B1	Cytochrome P450 2B1	CYP2B1		P00176
	Cytochrome P450 2B2	CYP2B2	Cytochrome P450 2B2	CYP2B2		P04167
	Cytochrome P450 2B6	CYP2B6	Cytochrome P450 2B6	CYP2B6	P20813
	Cytochrome P450 2B10	CYP2B10	Cytochrome P450 2B10	CYP2B10			P12791
	Cytochrome P450 2C11	CYP2C11	Cytochrome P450 2C11	CYP2C11		P08683
	Cytochrome P450 2C12	CYP2C12	Cytochrome P450 2C12	CYP2C12		P11510
	Cytochrome P450 2C13	CYP2C13	Cytochrome P450 2C13	CYP2C13		P20814
	Cytochrome P450 2C19	CYP2C19	Cytochrome P450 2C19	CYP2C19	P33261
	Cytochrome P450 2C29	CYP2C29	Cytochrome P450 2C29	CYP2C29			Q64458
	Cytochrome P450 2C38	CYP2C38	Cytochrome P450 2C38	CYP2C38			P56655
	Cytochrome P450 2C39	CYP2C39	Cytochrome P450 2C39	CYP2C39			P56656
	Cytochrome P450 2C55	CYP2C55	Cytochrome P450 2C55	CYP2C55		P33273	Q9D816
	Cytochrome P450 2C8	CYP2C8	Cytochrome P450 2C8	CYP2C8	P10632
	Cytochrome P450 2C9	CYP2C9	Cytochrome P450 2C9	CYP2C9	P11712
	Cytochrome P450 2D3	CYP2D3	Cytochrome P450 2D3	CYP2D3		P12938
	Cytochrome P450 2D6	CYP2D6	Cytochrome P450 2D6	CYP2D6	P10635
	Cytochrome P450 2D9	CYP2D9	Cytochrome P450 2D9	CYP2D9			P11714
	Cytochrome P450 2D10	CYP2D10	Cytochrome P450 2D10	CYP2D10			P24456
	Cytochrome P450 2E1	CYP2E1	Cytochrome P450 2E1	CYP2E1	P05181	P05182	Q05421
	Cytochrome P450 3A4	CYP3A4	Cytochrome P450 3A4	CYP3A4	P08684
	Cytochrome P450 3A5	CYP3A5	Cytochrome P450 3A5	CYP3A5	P20815
	Cytochrome P450 3A9	CYP3A9	Cytochrome P450 3A9	CYP3A9
	Cytochrome P450 3A18	CYP3A18	Cytochrome P450 3A18	CYP3A18		Q64581
	Cytochrome P450 3A25	CYP3A25	Cytochrome P450 3A25	CYP3A25			O09158
	ATP-binding cassette sub-family B member 1	ABCB1	ATP-dependent translocase ABCB1	ABCB1	P08183
	ATP-binding cassette sub-family B member 1a	ABCB1a	Multidrug resistance protein 1a	ABCB1a		Q9JK64	P21447
	ATP-binding cassette sub-family B member 11	ABCB11	Bile salt export pump	ABCB11	O95342	O70127	Q9QY30
	ATP-binding cassette sub-family C member 2	ABCC2	Canalicular multispecific organic anion transporter 1	ABCC2	Q92887	Q63120
	ATP-binding cassette sub-family C member 3	ABCC3	Canalicular multispecific organic anion transporter 2	ABCC3	O15438	O88563	B2RX12
	Solute carrier family 10 member 1	SLC10A1	Sodium/bile acid cotransporter	SLC10A1	Q14973	O08705	P26435

## Sheet: S3 proteins+peptides
	Supplemental table: Overview of surrogate peptides.
	All covered proteins are listed together with the used surrogate peptide.
	Protein name	Acronym	rat	mouse	human
	Cytochrome P450 1A1	CYP1A1	GFYIPK	EAEYLISK
	Cytochrome P450 1A2	CYP1A2	DTTLNGFYIPK	EANHLISK
	Cytochrome P450 2B1	CYP2b1		EYGVIFANGER
	Cytochrome P450 2B2	CYP2b2		EYGVIFANGER
	Cytochrome P450 2B6	CYP2B6	AEAFSGR
	Cytochrome P450 2B10	CYP2B10			EALVGQAEAFSGR
	Cytochrome P450 2C11	CYP2C11		EALVDLGEEFSGR
	Cytochrome P450 2C12	CYP2C12		EALIDYGEEFSGR
	Cytochrome P450 2C13	CYP2C13		EALVDHGEEFSGR
	Cytochrome P450 2C19	CYP2C19	GHFPLAER
	Cytochrome P450 2C29	CYP2C29			NISQSFTNFSK
	Cytochrome P450 2C38	CYP2C38			NFNQSLTNFSK
	Cytochrome P450 2C39	CYP2C39			NVSQSLTNFSK
	Cytochrome P450 2C55	CYP2C55		EALDDLGEEFSGR	EALDDLGEEFSGR
	Cytochrome P450 2C8	CYP2C8	EALIDNGEEFSGR
	Cytochrome P450 2C9	CYP2C9	GIFPLAER
	Cytochrome P450 2D3	CYP2D3		TWDPDQPPR
	Cytochrome P450 2D6	CYP2D6	GTTLITNLSSVLK
	Cytochrome P450 2D9	CYP2D9			VQQEIDEVIGQVR
	Cytochrome P450 2D10	CYP2D10			NTWDPDQPPR
	Cytochrome P450 2E1	CYP2E1	DEFSGR	FINLVPSNLPHEATR	FINLVPSNLPHEATR
	Cytochrome P450 3A4	CYP3A4	LQEEIDAVLPNK
	Cytochrome P450 3A5	CYP3A5	EIDAVLPNK
	Cytochrome P450 3A9	CYP3A9
	Cytochrome P450 3A18	CYP3A18		ECYSVFTNR
	Cytochrome P450 3A25	CYP3A25			ECYSVFTNR
	ATP-binding cassette sub-family B member 1	ABCB1	EANIHAFIESLPNK
	ATP-binding cassette sub-family B member 1a	ABCB1a		NTTGALTTR	NTTGALTTR
	ATP-binding cassette sub-family B member 11	ABCB11	TVAAFGGEK	NNPGVLTTR	NNPGVLTTR
	ATP-binding cassette sub-family C member 2	ABCC2	IQFNNYQVR	LTIIPQDPILFSGSLR
	ATP-binding cassette sub-family C member 3	ABCC3	DLSLHVHGGEK	NLTLHVQGGEK	NVTVHVQGGEK
	Solute carrier family 10 member 1	SLC10A1	GIYDGDLK	GIYDGDLK	AAATEDATPAALEK

## Sheet: S4-data-rat
experimental model:			male Wistar rats
	mean
	[fmol/µg protein]			CYP1A1	CYP1A2	CYP2B1 & CYP2B2	CYP2C11	CYP2C12	CYP2C13	CYP2C55	CYP2D3		CYP2E1	CYP3A9	CYP3A18	ABCB1a	ABCB11	ABCC2	ABCC3	SLC10A1
			control	0.045	1.3044	0.0964596	57.774	0.43046	2.6626	0.005	11.0997		5.8596	0.48122	1.03628	0.0245996	1.01879	2.8381	0.0802459	1.73869
			cypro low	0.045	3.2902	4.2013	74.9	0.44192	11.7754	0.1476	12.164		5.3452	1.00372	2.6078	0.104957	1.16893	3.7019	0.0744809	1.9185
			cypro high	0.045	5.1008	52.848	67.712	0.37564	16.934	2.9294	9.3374		5.1802	1.24016	4.0754	0.336207	1.31777	3.47922	0.226503	1.48901
			procl low	0.045	13.1402	0.217888	68.024	0.3046	5.0114	0.04252	11.238		6.4096	0.6006	1.5692	0.0392724	1.17931	3.35522	0.0854645	1.7815
			procl high	2.1846	32.792	4.27068	84.004	1.31088	7.196	0.44836	10.7704		7.774	0.86976	1.64008	0.158966	1.33442	3.88436	0.117923	1.47174
	SD
	[fmol/µg protein]			CYP1A1	CYP1A2	CYP2B1 & CYP2B2	CYP2C11	CYP2C12	CYP2C13	CYP2C55	CYP2D3		CYP2E1	CYP3A9	CYP3A18	ABCB1a	ABCB11	ABCC2	ABCC3	SLC10A1
			control	7.31424e-18	0.49469	0.0286532	15.6776	0.41184	2.6529	9.1428e-19	2.16595		0.966816	0.145885	0.435166	0.0391056	0.163366	0.440732	0.0136296	0.229565
			cypro low	0	0.505832	1.16988	22.9847	0.479004	6.70136	0.200307	1.2667		1.68091	0.247471	2.42872	0.0204395	0.14831	0.549443	0.0259416	0.159299
			cypro high	0	2.63722	15.0042	10.114	0.347697	3.45255	1.29486	0.818034		1.67475	0.627135	5.278	0.0320078	0.26301	0.633529	0.0380277	0.180337
			procl low	0	2.10632	0.158135	11.5467	0.39489	2.08279	0.0658684	0.851041		1.44287	0.188475	0.386706	0.0406694	0.178251	0.637967	0.0116696	0.186185
			procl high	0.702663	3.38771	2.25631	17.9183	2.51169	1.9431	0.401776	1.33724		1.95725	0.338193	0.675266	0.0158377	0.218836	0.34377	0.0281829	0.166411
	CV
	[%]			CYP1A1	CYP1A2	CYP2B1 & CYP2B2	CYP2C11	CYP2C12	CYP2C13	CYP2C55	CYP2D3		CYP2E1	CYP3A9	CYP3A18	ABCB1a	ABCB11	ABCC2	ABCC3	SLC10A1
			control	1.62539e-14	37.9247	29.7048	27.136	95.6745	99.6358	1.82856e-14	19.5136		16.4997	30.3157	41.9931	158.969	16.0353	15.5291	16.9848	13.2034
			cypro low	0	15.3739	27.8457	30.6872	108.392	56.9098	135.71	10.4135		31.4471	24.6553	93.1328	19.4742	12.6877	14.8422	34.8299	8.30333
			cypro high	0	51.702	28.3912	14.9368	92.5613	20.3883	44.2023	8.76084		32.3299	50.5689	129.509	9.52026	19.9588	18.209	16.7891	12.1112
			procl low	0	16.0296	72.576	16.9744	129.642	41.5611	154.912	7.57288		22.5111	31.3812	24.6435	103.557	15.1149	19.0142	13.6543	10.451
			procl high	32.1644	10.3309	52.8326	21.3303	191.603	27.0025	89.6102	12.4159		25.1769	38.8835	41.1727	9.96295	16.3993	8.85012	23.8993	11.3071
	Fold change
				CYP1A1	CYP1A2	CYP2B1 & CYP2B2	CYP2C11	CYP2C12	CYP2C13	CYP2C55	CYP2D3		CYP2E1	CYP3A9	CYP3A18	ABCB1a	ABCB11	ABCC2	ABCC3	SLC10A1
			control	1	1	1	1	1	1	1	1		1	1	1	1	1	1	1	1
			cypro low	1	2.52239	43.5551	1.29643	1.02662	4.42252	29.52	1.09589		0.912212	2.08578	2.5165	4.26662	1.14737	1.30436	0.928158	1.10342
			cypro high	1	3.91046	547.876	1.17202	0.872648	6.35995	585.88	0.84123		0.884054	2.57712	3.93272	13.6672	1.29346	1.2259	2.82261	0.856402
			procl low	1	10.0738	2.25885	1.17742	0.707615	1.88215	8.504	1.01246		1.09386	1.24808	1.51426	1.59647	1.15755	1.18221	1.06503	1.02463
			procl high	48.5467	25.1395	44.2743	1.45401	3.0453	2.70262	89.672	0.970333		1.32671	1.80741	1.58266	6.46213	1.3098	1.36865	1.46953	0.846465
	0.5 LLOQ
	[fmol/µg protein]			CYP1A1	CYP1A2	CYP2B1 & CYP2B2	CYP2C11	CYP2C12	CYP2C13	CYP2C55	CYP2D3		CYP2E1	CYP3A9	CYP3A18	ABCB1a	ABCB11	ABCC2	ABCC3	SLC10A1
				0.045	0.005	0.0208075	0.004	0.128	0.002	0.005	0.045		0.007	0.004	0.002	0.000875	0.0527903	0.105292	0.0229508	0.00751174

## Sheet: S5-data-mouse wt
experimental model:			male C57/Bl6 wildtype mice
	mean
	[fmol/µg protein]					CYP2B10	CYP2C29	CYP2C38	CYP2C39	CYP2C55	CYP2D9	CYP2D10	CYP2E1		CYP3A25	ABCB1a	ABCB11		ABCC3	SLC10A1
			control			0.211322	8.0655	0.0325	0.0025	0.1848	18.3528	16.658	32.812		0.238	0.01	0.93735		0.1284	19.2075
			cypro low			20.494	103.555	0.0325	0.0025	5.2628	31.0266	27.552	32.713		0.8707	0.0138	1.5859		0.26955	19.254
			cypro high			128.4	256.1	0.2171	0.0042	86.6	20.2026	32.613	12.967		4.597	0.04985	1.08235		0.59145	8.15175
			procl low			3.2396	36.685	0.0325	0.003	0.7044	25.2414	21.414	35.853		0.4351	0.01275	1.23305		0.20275	21.3908
			procl high			38.13	83.445	0.0325	0.0025	6.538	36.288	28.43	45.984		0.7199	0.01885	1.27905		0.34305	18.6998
	SD
	[fmol/µg protein]					CYP2B10	CYP2C29	CYP2C38	CYP2C39	CYP2C55	CYP2D9	CYP2D10	CYP2E1		CYP3A25	ABCB1a	ABCB11		ABCC3	SLC10A1
			control			0	0.931225	0	0	0.0282082	1.80597	1.94921	2.20155		0.0928991	0	0.260007		0.0595694	3.51955
			cypro low			3.20495	10.1163	0	0	0.762122	3.57587	3.22633	3.63815		0.176461	0.00849706	0.33258		0.0490084	1.57136
			cypro high			20.1072	23.3259	0.0971863	0.00248998	34.5594	3.01727	3.68489	2.51307		0.616501	0.024599	0.203745		0.0999987	0.563976
			procl low			0.779167	2.29331	0	0.00111803	0.28331	3.06471	1.3396	4.0026		0.0764807	0.00614919	0.165634		0.016406	2.45076
			procl high			2.04561	6.8933	0	0	1.07455	3.05268	1.83209	5.19201		0.148591	0.0131928	0.241117		0.0470221	3.84182
	CV
	[%]					CYP2B10	CYP2C29	CYP2C38	CYP2C39	CYP2C55	CYP2D9	CYP2D10	CYP2E1		CYP3A25	ABCB1a	ABCB11		ABCC3	SLC10A1
			control			0	11.5458	0	0	15.2642	9.84027	11.7014	6.70959		39.0333	0	27.7386		46.3936	18.3238
			cypro low			15.6385	9.76904	0	0	14.4813	11.5252	11.71	11.1214		20.2666	61.5729	20.971		18.1816	8.16123
			cypro high			15.6598	9.10814	44.7657	59.2852	39.907	14.9351	11.2988	19.3805		13.4109	49.3461	18.8243		16.9074	6.91846
			procl low			24.0513	6.25134	0	37.2678	40.22	12.1416	6.2557	11.1639		17.5777	48.2289	13.4328		8.09173	11.4571
			procl high			5.36482	8.26089	0	0	16.4355	8.41237	6.4442	11.2909		20.6405	69.9883	18.8513		13.7071	20.5448
	Fold change
						CYP2B10	CYP2C29	CYP2C38	CYP2C39	CYP2C55	CYP2D9	CYP2D10	CYP2E1		CYP3A25	ABCB1a	ABCB11		ABCC3	SLC10A1
			control			1	1	1	1	1	1	1	1		1	1	1		1	1
			cypro low			96.9798	12.8393	1	1	28.4784	1.69056	1.65398	0.996983		3.6584	1.38	1.6919		2.0993	1.00242
			cypro high			607.602	31.7525	6.68	1.68	468.615	1.10079	1.9578	0.395191		19.3151	4.985	1.15469		4.60631	0.424405
			procl low			15.3301	4.54839	1	1.2	3.81169	1.37534	1.28551	1.09268		1.82815	1.275	1.31546		1.57905	1.11367
			procl high			180.435	10.3459	1	1	35.3788	1.97725	1.70669	1.40144		3.02479	1.885	1.36454		2.67173	0.973565
	0.5 LLOQ
	[fmol/µg protein]					CYP2B10	CYP2C29	CYP2C38	CYP2C39	CYP2C55	CYP2D9	CYP2D10	CYP2E1		CYP3A25	ABCB1a	ABCB11		ABCC3	SLC10A1
						0.211322	0.0125	0.0325	0.0025	0.067275	5.47	0.065	0.12		0.11	0.01	0.0075		0.0225	0.3

## Sheet: S6-data-mouse hCARhPXR
experimental model:			transgenic male CAR/PXR-humanized mice in C57/Bl6 background
	mean
	[fmol/µg protein]					CYP2B10	CYP2C29	CYP2C38	CYP2C39	CYP2C55	CYP2D9	CYP2D10	CYP2E1		CYP3A25	ABCB1a	ABCB11		ABCC3	SLC10A1
			control			0.743	24.354	0.0325	0.0031	0.4302	22.8138	20.809	42.286		0.6454	0.01	1.58775		0.3131	22.2608
			cypro low			3.5286	61.17	0.0325	0.003	1.2974	21.4974	20.594	27.564		0.7376	0.01	1.1641		0.26845	20.1322
			cypro high			35.15	137.69	0.2415	0.0049	9.595	23.382	27.604	30.343		3.4003	0.0403	1.01115		0.3417	15.054
			procl low			1.2398	31.425	0.0325	0.0025	0.5522	23.6976	19.74	33.494		0.5776	0.01	1.24915		0.2572	20.0175
			procl high			5.2792	52.75	0.0325	0.0039	1.3804	27.3414	20.687	41.708		1.0028	0.0124	1.19675		0.34415	19.7347
	SD
	[fmol/µg protein]					CYP2B10	CYP2C29	CYP2C38	CYP2C39	CYP2C55	CYP2D9	CYP2D10	CYP2E1		CYP3A25	ABCB1a	ABCB11		ABCC3	SLC10A1
			control			0.174756	2.40221	0	0.00134164	0.0255088	2.00211	0.777716	3.53266		0.110726	0	0.335087		0.0479165	1.66023
			cypro low			0.230935	3.80556	0	0.00111803	0.129816	2.51022	1.32906	1.53154		0.247145	0	0.403162		0.0632543	2.37832
			cypro high			6.77985	16.9449	0.0746081	0.00230217	1.72581	2.73798	3.40552	2.99062		0.955272	0.0164748	0.179531		0.0669004	1.94509
			procl low			0.116793	2.42655	0	0	0.0777862	2.31221	1.89564	2.76987		0.125924	0	0.429539		0.0542634	2.27232
			procl high			1.45427	3.40188	0	0.00191703	0.238352	6.25	1.65309	6.10614		0.294712	0.00536656	0.150166		0.0635036	1.48998
	CV
	[%]					CYP2B10	CYP2C29	CYP2C38	CYP2C39	CYP2C55	CYP2D9	CYP2D10	CYP2E1		CYP3A25	ABCB1a	ABCB11		ABCC3	SLC10A1
			control			23.5203	9.86373	0	43.2787	5.92953	8.77589	3.7374	8.35422		17.1562	0	21.1045		15.3039	7.45809
			cypro low			6.54465	6.22129	0	37.2678	10.0059	11.6769	6.45364	5.55631		33.5066	0	34.6329		23.5628	11.8135
			cypro high			19.2883	12.3065	30.8936	46.9831	17.9866	11.7098	12.3371	9.85603		28.0938	40.8804	17.7551		19.5787	12.9208
			procl low			9.42034	7.72171	0	0	14.0866	9.75716	9.60305	8.26976		21.8013	0	34.3865		21.0977	11.3517
			procl high			27.5472	6.44907	0	49.1546	17.2669	22.8591	7.99096	14.6402		29.3889	43.2787	12.5478		18.4523	7.55001
	Fold change
						CYP2B10	CYP2C29	CYP2C38	CYP2C39	CYP2C55	CYP2D9	CYP2D10	CYP2E1		CYP3A25	ABCB1a	ABCB11		ABCC3	SLC10A1
			control			1	1	1	1	1	1	1	1		1	1	1		1	1
			cypro low			4.74913	2.5117	1	0.967742	3.01581	0.942298	0.989668	0.651847		1.14286	1	0.733176		0.857394	0.904383
			cypro high			47.3082	5.65369	7.43077	1.58065	22.3036	1.02491	1.32654	0.717566		5.26852	4.03	0.636845		1.09134	0.676258
			procl low			1.66864	1.29034	1	0.806452	1.28359	1.03874	0.948628	0.792082		0.894949	1	0.786742		0.821463	0.899228
			procl high			7.10525	2.16597	1	1.25806	3.20874	1.19846	0.994137	0.986331		1.55377	1.24	0.75374		1.09917	0.886527
	0.5 LLOQ
	[fmol/µg protein]					CYP2B10	CYP2C29	CYP2C38	CYP2C39	CYP2C55	CYP2D9	CYP2D10	CYP2E1		CYP3A25	ABCB1a	ABCB11		ABCC3	SLC10A1
						0.211322	0.0125	0.0325	0.0025	0.067275	5.47	0.065	0.12		0.11	0.01	0.0075		0.0225	0.3

## Sheet: S7-data-mouse FRG-KO
experimental model:			transgenic FRG-KO mice with livers repopulated by human hepatocytes
	mean
	[fmol/µg protein]			CYP1A1	CYP1A2	CYP2B6	CYP2C8	CYP2C9	CYP2C19		CYP2D6		CYP2E1	CYP3A4	CYP3A5	ABCB1	ABCB11	ABCC2	ABCC3	SLC10A1
			donor 1		2.0971	0.448089	17.3807	17.78	1.62866		5.24529		3.15643	3.61782		0.431188	1.14863	0.650565	0.361521	0.177994
	SD
	[fmol/µg protein]			CYP1A1	CYP1A2	CYP2B6	CYP2C8	CYP2C9	CYP2C19		CYP2D6		CYP2E1	CYP3A4	CYP3A5	ABCB1	ABCB11	ABCC2	ABCC3	SLC10A1
			donor 1		0.439517	0.156911	2.17389	3.24337	0.300398		0.959795		0.909232	1.07881		0.0531448	0.184667	0.0754928	0.103593	0.0460176
	CV
	[%]			CYP1A1	CYP1A2	CYP2B6	CYP2C8	CYP2C9	CYP2C19		CYP2D6		CYP2E1	CYP3A4	CYP3A5	ABCB1	ABCB11	ABCC2	ABCC3	SLC10A1
			donor 1		20.9584	35.0179	12.5075	18.2417	18.4444				28.8057	29.8194		12.3252		11.6042	28.6548	25.8534
	0.5 LLOQ
	[fmol/µg protein]			CYP1A1	CYP1A2	CYP2B6	CYP2C8	CYP2C9	CYP2C19		CYP2D6		CYP2E1	CYP3A4	CYP3A5	ABCB1	ABCB11	ABCC2	ABCC3	SLC10A1
				0.0075	0.0075	0.206	0.023	0.206	0.023		0.206		0.023	0.0025	0.206	0.095	0.235	0.13	0.13875	0.025

## Sheet: S8-data-human hepatocytes
experimental model:			cryoconserved human primary hepatocytes
	mean
	[fmol/µg protein]			CYP1A1	CYP1A2	CYP2B6	CYP2C8	CYP2C9	CYP2C19		CYP2D6		CYP2E1	CYP3A4	CYP3A5	ABCB1	ABCB11	ABCC2	ABCC3	SLC10A1
			donor 2	0.0107702	1.97784	22.7427	13.7345	38.7004	2.45212		8.59643		14.6567	30.3016	0.307627	0.411377	0.855703	2.00078	0.424404	0.497099
			donor 3	0.250647	7.65774	1.39651	10.0292	31.9649	2.42907		5.01623		7.03194	29.2147	0.328871	0.124006	0.807168	1.07482	0.114602	0.960138
			donor 4	0.035522	2.43401	19.2185	23.2038	37.6135	6.62024		6.30734		5.11175	93.7044	0.629087	0.317837	0.799019	2.42246	0.406767	0.922352
	SD
	[fmol/µg protein]			CYP1A1	CYP1A2	CYP2B6	CYP2C8	CYP2C9	CYP2C19		CYP2D6		CYP2E1	CYP3A4	CYP3A5	ABCB1	ABCB11	ABCC2	ABCC3	SLC10A1
			donor 2	0.00175439	0.13388	0.644791	0.501404	0.222778	0.229524		0.942583		1.159	1.10509	0.014939	0.0237211	0.0331009	0.0295219	0.0158839	0.10664
			donor 3	0.0224905	0.323969	0.0357403	1.54029	0.813305	0.472076		0.233059		0.114095	0.233478	0.0452434	0.0127019	0.0322941	0.0847294	0	0.0611908
			donor 4	0.00331122	0.20264	0.831117	1.33423	6.68451	0.712526		0.5553		0.341763	1.24333	0.0233478	0.0276725	0.0292954	0.160461	0.0359626	0.0452847
	CV
	[%]			CYP1A1	CYP1A2	CYP2B6	CYP2C8	CYP2C9	CYP2C19		CYP2D6		CYP2E1	CYP3A4	CYP3A5	ABCB1	ABCB11	ABCC2	ABCC3	SLC10A1
			donor 2	16.2892	6.76901	2.83516	3.65068	0.575649	9.36021		10.9648		7.90759	3.64698	4.8562	5.76628	3.86826	1.47552	3.74264	21.4526
			donor 3	8.97297	4.23061	2.55926	15.3581	2.54437	19.4345		4.6461		1.62253	0.79918	13.7572	10.243	4.00092	7.88314	0	6.37312
			donor 4	9.32161	8.32536	4.32458	5.75007	17.7716	10.7628		8.80403		6.68583	1.32686	3.71137	8.70651	3.66643	6.62389	8.8411	4.9097
	0.5 LLOQ
	[fmol/µg protein]			CYP1A1	CYP1A2	CYP2B6	CYP2C8	CYP2C9	CYP2C19		CYP2D6		CYP2E1	CYP3A4	CYP3A5	ABCB1	ABCB11	ABCC2	ABCC3	SLC10A1
				0.00375	0.00375	0.103	0.0115	0.103	0.0115		0.103		0.0115	0.00125	0.103	0.03425	0.1941	0.0536873	0.114602	0.0227139

## Sheet: S9-data-HepaRG
experimental model:			differentiated human HepaRG hepatocarcinoma cells
	mean
	[fmol/µg protein]			CYP1A1	CYP1A2	CYP2B6	CYP2C8	CYP2C9	CYP2C19		CYP2D6		CYP2E1	CYP3A4	CYP3A5	ABCB1	ABCB11	ABCC2	ABCC3	SLC10A1
			control	0.005	0.153	0.101875	0.569562	3.11437	1.312				0.442562	2.68188	0.106188	0.590223		0.858775	0.993252	0.0983568
			cypro low	0.005	0.26655	0.333	0.329875	3.59625	0.966375				0.64775	7.41312	0.197875	0.660422		0.9325	0.849781	0.121596
			cypro high	0.0117	0.2704	0.357875	0.363875	3.4075	0.992375				0.616875	8.12375	0.21025	0.671799		0.9516	0.864119	0.11831
			procl low	0.01075	0.2153	0.447125	0.351125	3.2875	1.15762				0.713375	7.57437	0.20825	0.634026		0.91745	0.877277	0.131925
			procl high	0.56185	0.4692	0.613	0.48475	3.47625	1.2895				0.641375	13.1812	0.199125	0.610285		1.03385	0.903762	0.119718
	SD
	[fmol/µg protein]			CYP1A1	CYP1A2	CYP2B6	CYP2C8	CYP2C9	CYP2C19		CYP2D6		CYP2E1	CYP3A4	CYP3A5	ABCB1	ABCB11	ABCC2	ABCC3	SLC10A1
			control	0	0.0250097	0.0194307	0.0332892	0.159126	0.0678391				0.0200008	0.140081	0.00363453	0.0182342		0.15691	0.0309636	0.015742
			cypro low	0	0.00414206	0.028181	0.0300926	0.193837	0.0663593				0.0419692	0.494741	0.0135301	0.0217622		0.0597458	0.0813295	0.00179799
			cypro high	0.00171659	0.0240688	0.0293439	0.0136344	0.21716	0.0555973				0.0292528	0.32092	0.00507445	0.0680948		0.0633936	0.0539807	0.00552849
			procl low	0.00438292	0.0154035	0.0502351	0.031242	0.277091	0.063861				0.070282	0.605043	0.0044441	0.00741672		0.0523273	0.027029	0.00320718
			procl high	0.0111527	0.0695375	0.0933738	0.0620652	0.226849	0.108062				0.0634053	1.772	0.0131173	0.0397783		0.0754212	0.0484793	0.0084507
	CV
	[%]			CYP1A1	CYP1A2	CYP2B6	CYP2C8	CYP2C9	CYP2C19		CYP2D6		CYP2E1	CYP3A4	CYP3A5	ABCB1	ABCB11	ABCC2	ABCC3	SLC10A1
			control	0	16.3462	19.0731	5.84471	5.10939	5.17066				4.51931	5.22326	3.42275	3.08937		18.2714	3.1174	16.0049
			cypro low	0	1.55395	8.46275	9.12241	5.38999	6.86683				6.47923	6.67385	6.83768	3.29519		6.40706	9.57065	1.47865
			cypro high	14.6717	8.90118	8.19947	3.74699	6.37299	5.60245				4.7421	3.95039	2.41353	10.1362		6.66179	6.2469	4.67289
			procl low	40.7714	7.15442	11.2351	8.89769	8.42861	5.51655				9.85204	7.98802	2.13402	1.16978		5.70356	3.08101	2.43107
			procl high	1.985	14.8204	15.2323	12.8035	6.52568	8.38018				9.88584	13.4433	6.58745	6.51799		7.29518	5.36417	7.05882
	Fold change
				CYP1A1	CYP1A2	CYP2B6	CYP2C8	CYP2C9	CYP2C19		CYP2D6		CYP2E1	CYP3A4	CYP3A5	ABCB1	ABCB11	ABCC2	ABCC3	SLC10A1
			control	1	1	1	1	1	1				1	1	1	1		1	1	1
			cypro low	1	1.74216	3.26871	0.579173	1.15473	0.736566				1.46364	2.76416	1.86345	1.11894		1.08585	0.855554	1.23628
			cypro high	2.34	1.76732	3.51288	0.638868	1.09412	0.756383				1.39387	3.02913	1.97999	1.13821		1.10809	0.86999	1.20286
			procl low	2.15	1.40719	4.38896	0.616482	1.05559	0.882336				1.61192	2.82428	1.96115	1.07421		1.06832	0.883237	1.34129
			procl high	112.37	3.06667	6.01718	0.851092	1.1162	0.982851				1.44923	4.91494	1.87522	1.03399		1.20387	0.909901	1.21718
	0.5 LLOQ
	[fmol/µg protein]			CYP1A1	CYP1A2	CYP2B6	CYP2C8	CYP2C9	CYP2C19		CYP2D6		CYP2E1	CYP3A4	CYP3A5	ABCB1	ABCB11	ABCC2	ABCC3	SLC10A1
				0.005	0.005	0.05	0.05	0.05	0.05		0.05		0.05	0.05	0.05	0.0379248	0.235	0.052	0.109649	0.0206573

## Sheet: S10-data-human liver biopsies
experimental model:			human liver biopsies
	mean
	[fmol/µg protein]			CYP1A1	CYP1A2	CYP2B6	CYP2C8	CYP2C9	CYP2C19		CYP2D6		CYP2E1	CYP3A4	CYP3A5	ABCB1	ABCB11			SLC10A1	sample description Weiß et al 2018
			donor 5	0.0721111	4.83222	0.507333	7.61056	19.0972	<LOQ		5.41222		4.57578	5.55444	0.187444	0.132111	0.243259			0.246148	11
			donor 6	0.0607778	5.89333	0.622111	7.85667	16.3578	<LOQ		7.91389		3.24856	2.10922	3.123	0.156667	0.221296			0.172407	12
			donor 7	0.127556	7.50722	0.293	4.99089	9.65833	2.59778		0.0572222		4.27144	6.49833	0.183	0.0786667	0.18363			0.184815	13
			donor 8	0.165444	9.03111	1.16722	8.21889	13.0244	1.97422		2.28156		4.37478	8.27667	0.183111	0.114556	0.331556			0.273444	14
			donor 9	0.00788889	2.38922	0.346556	6.365	16.2344	<LOQ		6.10389		2.57389	1.78167	0.179778	0.133889	0.195148			0.164778	15
	SD
	[fmol/µg protein]			CYP1A1	CYP1A2	CYP2B6	CYP2C8	CYP2C9	CYP2C19		CYP2D6		CYP2E1	CYP3A4	CYP3A5	ABCB1	ABCB11			SLC10A1
			donor 5	0.00459468	0.270182	0.0317214	0.493909	0.684631			0.2928		0.22844	0.152468	0.00387657	0.0084179	0.0217778			0.0261848	11
			donor 6	0.00468449	0.602204	0.0398448	0.722945	0.98598			0.371221		0.222619	0.113755	0.159686	0.0126095	0.0110459			0.00941154	12
			donor 7	0.00750185	0.454052	0.0298496	0.370436	0.339153	0.0827024		0.0407117		0.165937	0.148366	0.00801561	0.00565685	0.00738325			0.0201867	13
			donor 8	0.00977383	0.623918	0.0601057	0.592209	0.486168	0.0640952		0.15551		0.229284	0.287467	0.00586184	0.00853099	0.0152834			0.0522138	14
			donor 9	0.00169148	0.286212	0.0349325	0.553054	0.868081			0.386764		0.154806	0.0891347	0.00533333	0.00826808	0.0158334			0.0243019	15
	CV
	[%]			CYP1A1	CYP1A2	CYP2B6	CYP2C8	CYP2C9	CYP2C19		CYP2D6		CYP2E1	CYP3A4	CYP3A5	ABCB1	ABCB11			SLC10A1
			donor 5	6.37167	5.59125	6.25258	6.48979	3.58498			5.40998		4.99238	2.74498	2.06812	6.37184	8.9525			10.6378	11
			donor 6	7.70757	10.2184	6.40478	9.20168	6.02759			4.69075		6.85287	5.39322	5.11324	8.04863	4.99146			5.4589	12
			donor 7	5.88124	6.0482	10.1876	7.42224	3.51151	3.18358		71.1467		3.88479	2.28314	4.38011	7.19092	4.02073			10.9227	13
			donor 8	5.90762	6.90854	5.14946	7.20546	3.73273	3.24661		6.81595		5.24103	3.47323	3.20124	7.44703	4.60961			19.0948	14
			donor 9	21.4413	11.9793	10.0799	8.68899	5.34716			6.33635		6.01447	5.00288	2.96663	6.17533	8.11354			14.7483	15
